# Supplementary material for: National Prevalence and Risk Factors of Hepatitis B Virus Infection in Tunisia Two Decades After Vaccine Introduction
Source: Vaccines (Basel). 2026 Apr 23;14(5):373. doi: 10.3390/vaccines14050373 (PMC13211386; doi:10.3390/vaccines14050373)
Supplement: Supplementary file 1 [file vaccines-14-00373-s001.zip]

Archive with 3 entries (3 files):
- 20141215_National_Survey_Prevalence of VHB_Tunisia_Household_Survey_English Version.pdf
- 20141215_National_Survey_Prevalence of VHB_Tunisia_Individual_Adults_Survey_English_Version.pdf
- 20141215_National_Survey_Prevalence of VHB_Tunisia_Minor_Survey_English_Version.pdf
